# Supplementary material for: Changes in Semi-Arid Plant Species Associations along a Livestock Grazing Gradient
Source: PLoS One. 2012 Jul 9;7(7):e40551. doi: 10.1371/journal.pone.0040551 (PMC3392229; doi:10.1371/journal.pone.0040551)
Supplement: Table S1 — Life form, abundance ( ni ), co-occurrences ( ai ) and association type ( ass ) of plant species in Cabo de Gata-Níjar Natural Park along grazing gradient. Association values are presented for species that could distinguish between neutral and negative associations. (XLSX) [file pone.0040551.s001.xlsx]

## Sheet: G1
Species		Life form	n	a	Ass
Aegilops ovata L.		Grass	13	9	0
Aira L. sp		Grass	2	4
Allium L. sp.		Grass	1	1
Ammoides pusilla (Brot.) Breist.		Grass	6	5	0
Anagallis L. sp.		Grass	16	14	0
Anthyllis cytisoides L.		Shrub	3	6
Arenaria montana subssp. Intricata (Ser.) Pau		Grass	26	31	0
Arrhenatherum album (Vahl.) W.D.Clayton		Grass	27	26	0
Arisarum simorrhinum Durieu		Grass	19	17	0
Asparagus acutifolius L.		Grass	1	1
Asparagus albus L.		Grass	39	42	0
Asparagus horridus L.		Grass	26	18	0
Asphodelus L. sp.		Grass	105	82	-
Asphodelus tenuifolius Cav.		Grass	103	104	0
Avena sp.		Grass	38	30	0
Avena sterilis L.		Grass	11	12	0
Ballota hirsuta Benth.		Shrub	34	39	0
Brachypodium distachyon L.		Grass	118	106	0
Brachypodium retusum (Pers.) Beauv.		Grass	580	531	0
Briza maxima L.		Grass	5	5	0
Bromus rubens L.		Grass	260	184	-
Bromus lanceolatus Roth		Grass	5	10	0
Bromus madritensis L.		Grass	1	1
Calendula arvensis L.		Grass	7	9	0
Caralluma europaea (Guss.)		Grass	25	22	0
Cardus bourgeanus Boiss. & Reut.		Grass	9	10	0
Carlina corymbosa L.		Grass	6	6	0
Cardus tenuiflorus Curtis		Grass	4	4	0
Centaurea melitensis L.		Grass	1	1
Chamaerops humilis L.		Shrub	760	472	-
Convolvulus siculus L.		Grass	20	22	0
Crucianella angustifolia L.		Grass	14	10	0
Dactylis glomerata L.		Grass	97	109	0
Delphinium gracile DC.		Grass	11	14	0
Desmazeria rigida (L.) Tutin subsp. Rigida		Grass	4	4	0
Dianthus charidemi Pau		Shrub	34	43	0
Diplotaxis erucoides (L.) DC.		Grass	21	15	0
Echium creticum L.		Grass	14	13	0
Erodium aethiopicum (Lam.) Brumh. & Thell.		Grass	7	7	0
Eryngium campestre L.		Grass	3	2
Euphorbia segetalis L.		Grass	6	7	0
Euphorbia exigua L.		Grass	34	44	0
Fagonia cretica L.		Grass	1	2
Filago pyramidata L.		Grass	13	11	0
Gallium verrucosum Hudson		Grass	20	24	0
Gastridium ventricosum (Gouan) Schinz & Thell.		Grass	1	2
Genista ramosissima (Desf.) Poir.		Shrub	175	80	-
Genista spartoides Spach		Shrub	59	19	-
Genista umbellate (L'Hér.) Dum.		Shrub	6	3	0
Heliantemum almeriense Pau.		Shrub	34	26	0
Hedypnois cretica (L.) Dum.		Grass	5	3	0
Hippocrepis ciliata Willd.		Grass	4	0	-
Hyparrhenia hirta L.		Grass	14	14	0
Launaea lanifera Pau		Shrub	59	28	-
Launaea nudicalis (L.) Hook.		Shrub	12	10	0
Lactuca virosa L.		Grass	2	1
Lagurus ovatus L.		Grass	2	3
Lathyrus aphaca L.		Grass	3	7
Lavandula multifida L.		Shrub	151	129	0
Leontodon longirrostris (Finch & P.D.Sell) Talavera		Grass	52	52	0
Limonium sp.		Grass	1	0
Linum strictum L.		Grass	24	24	0
Lobularia maritima L.		Grass	4	5	0
Lotus sp.		Grass	1	1
Lycium intrincatum Boiss.		Shrub	91	84	0
Lygeum spartium L.		Grass	362	273	-
Medicago truncatula Gaertner		Grass	21	22	0
Melica minuta L.		Grass	29	24	0
Misopates orontium (L.) Rafin.		Grass	3	3
Neastostema apulum (L.) I. M. Johnst.		Grass	3	4
Ononis laxiflora	Desf.	Grass	1	2
Ononis ornithopodioides L.		Grass	8	6	0
Pallenis spinosa L.		Grass	2	5
Paronychia argentea L.		Grass	1	0
Paronichia suffruticosa (L.) DC.		Grass	18	16	0
Periploca laevigata Aiton		Shrub	236	198	-
Phagnalon saxatile L.		Shrub	18	20	0
Phlomis lychnitis L.		Shrub	20	9	-
Phlomis purpurea L.		Shrub	129	156	+
Pistacea sp.		Shrub	1	2
Plantago afra L.		Grass	5	1	-
Plantago albicans L.		Grass	4	2	0
Plantago amplexicaulis Cav.		Grass	31	36	0
Plantago bellardi All.		Grass	127	89	-
Psoralea bituminosa L.		Grass	132	151	0
Pypthaterum coerulescens (Desf.) Beauv.		Grass	14	7	0
Reichardia picroides (L.) Roth.		Grass	19	31	+
Salsola genistoides Juss. Ex Poiret		Shrub	80	54	-
Scorpiurus sulcatus L.		Grass	3	2
Scorzonera graminifolia L.		Grass	3	5
Sedum rubens L.		Grass	1	1
Sedum sediforme (Jacq.) Pau		Shrub	1	2
Sideritis osteoxylla (Pau ex Vicioso) Alcaraz, Peinado, Mart. Parras, J.S. Carrión & Sánchez Gómez		Shrub	26	27	0
Silene colorata Poir		Grass	23	30	0
Sonchus tenerrimus L.		Grass	18	29	+
Stipa capensis Thunb.		Grass	44	21	-
Stipa tenacissima L.		Grass	2122	826	-
Stoibrax dichotomum (L.) Rafin.		Grass	1	0
Teucrium charidemi Sandwith		Shrub	158	185	+
Teucrium lusitanicum Screb.		Shrub	1	1
Thapsia villosa L.		Grass	18	19	0
Thesium humile Vahl		Grass	3	2
Thymus hyemalis Lange		Shrub	706	483	-
Trifolium angustifolium L.		Grass	1	0
Trifolium stellatum L.		Grass	2	3
Ulex parviflorus Pourr.		Shrub	18	11	0
Urginea maritime (L.) Baker		Grass	4	4	0
Urospermum picroides (L.) Scop.Ex F.W.Schmidt		Grass	5	6	0
Valantia hispida L.		Grass	16	19	0
Vicia sativa L.		Grass	7	6	0
Viola arborescens L.		Grass	11	15
Vulpia myuros (L.) Gmelin		Grass	1	0
Sp. B		Grass	1	1
Sp. C		Grass	1	0
Sp. D		Grass	11	9	0
Sp. E		Grass	1	1
Sp. F		Grass	1	0
Sp. G		Grass	1	1
Sp. H		Grass	7	4	0

## Sheet: G2
Species		Life form	n	a	Ass
Anthyllis cytisoides L.		Shrub	6	11	+
Arisarum simorrhinum Durieu		Grass	1	1
Asparagus albus L.		Grass	40	41	+
Asparagus horridus L.		Grass	33	18	0
Asphodelus L. sp.		Grass	26	12	0
Asphodelus tenuifolius Cav.		Grass	34	21	0
Avena sterilis L.		Grass	19	4	-
Ballota hirsuta Benth.		Shrub	58	60	+
Brachypodium distachyon L.		Grass	54	34	0
Brachypodium retusum (Pers.) Beauv.		Grass	81	90	+
Briza maxima L.		Grass	1	0
Bromus rubens L.		Grass	5	1	0
Bromus madritensis L.		Grass	1	1
Caralluma europaea (Guss.)		Grass	3	3
Cardus bourgeanus Boiss. & Reut.		Grass	23	14	0
Cardus tenuiflorus Curtis		Grass	2	3
Chamaerops humilis L.		Shrub	663	254	-
Convolvulus siculus L.		Grass	15	16	0
Crepis vesicaria L.		Grass	1	1
Dactylis glomerata L.		Grass	13	9	0
Delphinium gracile DC.		Grass	2	0
Dianthus charidemi Pau		Shrub	19	18	0
Diplotaxis erucoides (L.) DC.		Grass	14	7	0
Echium creticum L.		Grass	1	0
Ephedra fragilis Desf.		Shrub	5	2	0
Erodium aethiopicum (Lam.) Brumh. & Thell.		Grass	4	1
Erodium chium (L.) Willd.		Grass	4	4
Eryngium ilicifolium Lam.		Grass	2	0
Euphorbia segetalis L.		Grass	36	39	+
Euphorbia exigua L.		Grass	9	5	0
Filago pyramidata L.		Grass	2	2
Fumana laevipes L.		Shrub	6	2	0
Gallium verrucosum Hudson		Grass	11	6	0
Genista ramosissima (Desf.) Poir.		Shrub	232	69	-
Heliantemum almeriense Pau.		Shrub	37	22	0
Hyparrhenia hirta L.		Grass	5	2	0
Klasea flavescens (L.) Holub		Grass	1	0
Lactuca virosa L.		Grass	5	3	0
Launaea lanifera Pau		Shrub	232	116	-
Lathyrus aphaca L.		Grass	10	10	0
Lavandula multifida L.		Shrub	151	77	-
Leontodon longirrostris (Finch & P.D.Sell) Talavera		Grass	5	0
Lycium intrincatum Boiss.		Shrub	11	10	0
Melica minuta L.		Grass	79	73	0
Olea europaea L.		Shrub	47	29	0
Periploca laevigata Aiton		Shrub	562	338	-
Paronichia suffruticosa (L.) DC.		Grass	12	5	0
Phalaris sp.		Grass	1	1
Phagnalon saxatile L.		Shrub	45	48	+
Phlomis lychnitis L.		Shrub	1	0
Phlomis purpurea L.		Shrub	121	87	0
Plantago afra L.		Grass	34	10	-
Plantago albicans L.		Grass	7	1	-
Plantago bellardi All.		Grass	9	4	0
Psoralea bituminosa L.		Grass	2	0
Rhamnus lyciodes L.		Shrub	2	0
Salsola genistoides Juss. Ex Poiret		Shrub	27	11	-
Scorpiurus sp.		Grass	1	0
Scorzonera graminifolia L.		Grass	7	9	0
Sideritis osteoxylla (Pau ex Vicioso) Alcaraz, Peinado, Mart. Parras, J.S. Carrión & Sánchez Gómez		Shrub	67	46	0
Sonchus tenerrimus L.		Grass	3	3	0
Stipa capensis Thunb.		Grass	5	2	0
Stipa tenacissima L.		Grass	2400	621	-
Stoibrax dichotomum (L.) Rafin.		Grass	6	7	0
Teucrium charidemi Sandwith		Shrub	8	7	0
Teucrium lusitanicum Screb.		Shrub	2	3	0
Thymus hyemalis Lange		Shrub	239	127	-
Urospermum picroides (L.) Scop.Ex F.W.Schmidt		Grass	2	1
Valantia hispida L.		Grass	4	1
Viola arborescens L.		Grass	53	24	-
_x000C_

## Sheet: G3
Species		Life form	n	a	Ass
Anthyllis cytisoides L.		Shrub	1	0
Arenaria montana subssp. Intricata (Ser.) Pau		Grass	4	3
Arisarum simorrhinum Durieu		Grass	1	1
Asparagus acutifolius L.		Grass	2	0
Asparagus albus L.		Grass	39	49	+
Asparagus horridus L.		Grass	59	46	0
Asphodelus L. sp.		Grass	47	31	0
Asphodelus tenuifolius Cav.		Grass	41	29	0
Avena sterilis L.		Grass	5	3	0
Ballota hirsuta Benth.		Shrub	12	9	+
Brachypodium distachyon L.		Grass	89	87	0
Brachypodium retusum (Pers.) Beauv.		Grass	51	63	+
Bromus rubens L.		Grass	3	2
Caralluma europaea (Guss.)		Grass	10	4	0
Cardus bourgeanus Boiss. & Reut.		Grass	9	7	0
Carlina corymbosa L.		Grass	3	2
Cardus tenuiflorus Curtis		Grass	4	7
Centaurea melitensis L.		Grass	3	2
Chamaerops humilis L.		Shrub	768	327	-
Convolvulus siculus L.		Grass	1	2
Dactylis glomerata L.		Grass	1	1
Dianthus charidemi Pau		Shrub	13	19	+
Diplotaxis erucoides (L.) DC.		Grass	7	5	0
Echium creticum L.		Grass	6	5
Erodium aethiopicum (Lam.) Brumh. & Thell.		Grass	4	2
Erodium chium (L.) Willd.		Grass	1	0
Euphorbia segetalis L.		Grass	26	33	+
Euphorbia exigua L.		Grass	1	1
Fagonia cretica L.		Grass	28	20	0
Filago pyramidata L.		Grass	2	2
Fumana laevipes L.		Shrub	3	1
Gallium verrucosum Hudson		Grass	5	4	0
Genista ramosissima (Desf.) Poir.		Shrub	58	22	-
Genista spartoides Spach		Shrub	29	19	0
Genista umbellate (L'Hér.) Dum.		Shrub	272	81	-
Heliantemum almeriense Pau.		Shrub	3	1
Hyparrhenia hirta L.		Grass	6	7	0
Launaea arborescens (Batt.) Murb.		Shrub	10	5	0
Lactuca virosa L.		Grass	1	0
Lagurus ovatus L.		Grass	2	2
Launaea lanifera Pau		Shrub	127	61	-
Lathyrus aphaca L.		Grass	4	7
Lavandula multifida L.		Shrub	55	34	0
Leontodon longirrostris (Finch & P.D.Sell) Talavera		Grass	15	12	0
Linum strictum L.		Grass	2	2
Lycium intrincatum Boiss.		Shrub	27	28	0
Medicago truncatula Gaertner		Grass	2	0
Melica minuta L.		Grass	6	7	0
Olea europaea L.		Shrub	24	12	0
Periploca laevigata Aiton		Shrub	672	443	-
Paronichia suffruticosa (L.) DC.		Grass	17	12	0
Phagnalon saxatile L.		Shrub	13	11	0
Phlomis lychnitis L.		Shrub	8	5	0
Phlomis purpurea L.		Shrub	83	67	0
Pistacia lentiscus L.		Shrub	1	1
Plantago afra L.		Grass	12	7	0
Plantago albicans L.		Grass	1	0
Plantago bellardi All.		Grass	260	140	-
Plantago lagopus L.		Grass	1	1
Psoralea bituminosa L.		Grass	38	25	0
Rhamnus lyciodes L.		Shrub	1	1
Reichardia sp.		Grass	1	0
Reseda L. sp.		Grass	5	3	0
Salsola genistoides Juss. Ex Poiret		Shrub	9	7	-
Salsola vermiculata L.		Shrub	2	1
Sedum sediforme (Jacq.) Pau		Shrub	2	2
Sideritis osteoxylla (Pau ex Vicioso) Alcaraz, Peinado, Mart. Parras, J.S. Carrión & Sánchez Gómez		Shrub	3	2
Sonchus tenerrimus L.		Grass	4	5
Stipa capensis Thunb.		Grass	2	0
Stipa tenacissima L.		Grass	2632	676	-
Teucrium charidemi Sandwith		Shrub	10	4	0
Thymus hyemalis Lange		Shrub	237	130	-
Urospermum picroides (L.) Scop.Ex F.W.Schmidt		Grass	2	2
Viola arborescens L.		Grass	54	50
_x000C_

## Sheet: G4
Species		Life form	n	a	Ass
Allium L. sp.		Grass	1	0
Anagallis L. sp.		Grass	12	6	0
Anthyllis tetraphylla L.		Shrub	2	1
Arrhenatherum album (Vahl.) W.D.Clayton		Grass	3	0
Arisarum simorrhinum Durieu		Grass	11	8	0
Asparagus albus L.		Grass	31	25	0
Asparagus horridus L.		Grass	35	25	0
Asphodelus L. sp.		Grass	21	10	0
Asphodelus tenuifolius Cav.		Grass	157	41	-
Avena sterilis L.		Grass	2	0
Ballota hirsuta Benth.		Shrub	11	9	0
Brachypodium distachyon L.		Grass	37	7	-
Brachypodium retusum (Pers.) Beauv.		Grass	38	40	+
Briza maxima L.		Grass	1	0
Bromus rubens L.		Grass	6	1	0
Calendula arvensis L.		Grass	3	0
Caralluma europaea (Guss.)		Grass	12	4	0
Cardus bourgeanus Boiss. & Reut.		Grass	9	4	0
Carlina corymbosa L.		Grass	6	3	0
Centaurea melitensis L.		Grass	24	14	0
Chamaerops humilis L.		Shrub	468	139	-
Dactylis glomerata L.		Grass	9	6	0
Dianthus charidemi Pau		Shrub	8	5	0
Diplotaxis erucoides (L.) DC.		Grass	20	10	0
Echium creticum L.		Grass	2	0
Erodium aethiopicum (Lam.) Brumh. & Thell.		Grass	8	3	0
Eryngium campestre L.		Grass	11	4	0
Euphorbia segetalis L.		Grass	11	9	0
Euphorbia exigua L.		Grass	20	9	0
Fagonia cretica L.		Grass	34	16	0
Filago pyramidata L.		Grass	10	3	0
Fumana laevipes L.		Shrub	8	6	0
Heliantemum almeriense Pau.		Shrub	6	2	0
Hedypnois cretica (L.) Dum.		Grass	3	3
Hippocrepis ciliata Willd.		Grass	1	0
Klasea flavescens (L.) Holub		Grass	1	1
Launaea lanifera Pau		Shrub	127	56	-
Lamarckia aurea (L.) Moench.		Grass	1	1
Lavandula multifida L.		Shrub	5	1	0
Lavatera maritima Gouan		Shrub	1	0
Leontodon longirrostris (Finch & P.D.Sell) Talavera		Grass	37	12	-
Linum strictum L.		Grass	2	2
Lycium intrincatum Boiss.		Shrub	51	26	-
Medicago truncatula Gaertner		Grass	10	0	-
Misopates orontium (L.) Rafin.		Grass	15	6	0
Neastostema apulum (L.) I.M. Johnst.		Grass	2	1
Olea europaea L.		Shrub	3	0
Periploca laevigata Aiton		Shrub	283	199	0
Paronychia argentea L.		Grass	1	1
Paronichia suffruticosa (L.) DC.		Grass	1	0
Phagnalon saxatile L.		Shrub	3	4
Phalaris sp.		Grass	1	0
Phlomis purpurea L.		Shrub	35	24	0
Plantago afra L.		Grass	16	3	-
Plantago bellardi All.		Grass	91	30	-
Plantago amplexicaulis Cav.		Grass	34	9	-
Polygala rupestris Pourr.		Grass	1	0
Psoralea bituminosa L.		Grass	1	0
Reichardia picroides (L.) Roth.		Grass	6	3	0
Rhodalsine geniculata (Poir.) F.N. Williams		Grass	2	2
Salsola genistoides Juss. Ex Poiret		Shrub	45	20	-
Sideritis osteoxylla (Pau ex Vicioso) Alcaraz, Peinado, Mart. Parras, J.S. Carrión & Sánchez Gómez		Shrub	11	8	0
Silene colorata Poir		Grass	6	8	0
Sonchus tenerrimus L.		Grass	8	3	0
Stipa tenacissima L.		Grass	3790	394	-
Stipa capensis Thunb.		Grass	4	2
Teucrium charidemi Sandwith		Shrub	5	2	0
Thymus hyemalis Lange		Shrub	80	31	-
Valantia hispida L.		Grass	4	0
Viola arborescens L.		Grass	7	5	0
sp. A		Grass	1	0
sp. B		Grass	2	1
